# Supplementary material for: DataTri, a database of American triatomine species occurrence
Source: Sci Data. 2018 Apr 24;5:180071. doi: 10.1038/sdata.2018.71 (PMC5914284; doi:10.1038/sdata.2018.71)
Supplement: Supplementary file 1 [file sdata201871-isa1.zip]

Archive with 3 entries (3 files):
- i_Investigation.txt
- s_study_Ceccarelli.txt
- a_assay_Ceccarelli.txt
