# Supplementary material for: DataTri, a database of American triatomine species occurrence
Source: Sci Data. 2018 Apr 24;5:180071. doi: 10.1038/sdata.2018.71 (PMC5914284; doi:10.1038/sdata.2018.71)
Supplement: Supplementary file 1 [file sdata201871-isa1.zip › i_Investigation.txt]

# Investigation File generated for Scientific Data with Investigation File Authoring Tool version 0.1.0 on 27/03/2018 - This metadata file is CC0
ONTOLOGY SOURCE REFERENCE
Term Source Name	IAO	NCBITAXON	GAZ	NCIT	ERO	OBI	ENVO	IDO
Term Source File	http://data.bioontology.org/ontologies/IAO	http://data.bioontology.org/ontologies/NCBITAXON	http://data.bioontology.org/ontologies/GAZ	http://data.bioontology.org/ontologies/NCIT	http://data.bioontology.org/ontologies/ERO	http://data.bioontology.org/ontologies/OBI	http://data.bioontology.org/ontologies/ENVO	http://data.bioontology.org/ontologies/IDO
Term Source Version	2015-02-23	2016AB	$Revision: 1.512 $		2013-08-02	2014-08-18		2017-11-03
Term Source Description	Information Artifact Ontology	National Center for Biotechnology Information (NCBI) Organismal Classification	Gazetteer	National Cancer Institute Thesaurus	Eagle-I Research Resource Ontology	Ontology for Biomedical Investigations	Environment Ontology	Infectious Disease Ontology
INVESTIGATION
Investigation Identifier
Investigation Title
Investigation Description
Investigation Submission Date
Investigation Public Release Date
INVESTIGATION PUBLICATIONS
Investigation PubMed ID
Investigation Publication DOI
Investigation Publication Author List
Investigation Publication Title
Investigation Publication Status
Investigation Publication Status Term Accession Number
Investigation Publication Status Term Source REF
INVESTIGATION CONTACTS
Investigation Person Last Name
Investigation Person Mid Initials
Investigation Person First Name
Investigation Person Address
Investigation Person Phone
Investigation Person Fax
Investigation Person Email
Investigation Person Affiliation
Investigation Person Roles
Investigation Person Roles Term Accession Number
Investigation Person Roles Term Source REF
STUDY
Study Identifier	10.1038/sdata.2018.71
Study Title	DataTri, a database of American triatomine species occurrence
Study Submission Date	06/12/2017
Study Public Release Date	24/04/2018
Study Description	http://www.nature.com/articles/sdata201871#abstract
Study File Name	s_study_Ceccarelli.txt
Comment[Subject Keywords]	//;//;///
Comment[Manuscript Licence]	CC BY-4.0
Comment[Experimental Metadata Licence]	CC0
Comment[Supplementary Information File Name]		Supplementary Information
Comment[Supplementary Information File Type]	x-zip-compressed	pdf
Comment[Supplementary Information File URL]	http://www.nature.com/articles/sdata201871#supplementary-information	http://www.nature.com/articles/sdata201871#supplementary-information
Comment[Data Repository]	figshare
Comment[Data Record Accession]	doi:10.6084/m9.figshare.c.3946936
Comment[Data Record URI]	https://dx.doi.org/10.6084/m9.figshare.c.3946936
STUDY DESIGN DESCRIPTORS
Study Design Type	data integration objective	observation design
Study Design Type Term Accession Number	ERO:0100092	OBI:0300311
Study Design Type Term Source REF	ERO	OBI
STUDY PUBLICATIONS
Study PubMed ID
Study Publication DOI
Study Publication Author List
Study Publication Title
Study Publication Status
Study Publication Status Term Accession Number
Study Publication Status Term Source REF
STUDY FACTORS
Study Factor Name	location	habitat	temporal range
Study Factor Type	geographic location	habitat	temporal_interval
Study Factor Type Term Accession Number	GAZ:00000448	ENVO:01000739	http://www.ifomis.org/bfo/1.1/span#TemporalInterval
Study Factor Type Term Source REF	OBI	ENVO	ERO
STUDY ASSAYS
Study Assay Measurement Type	biological vector of infectious agent
Study Assay Measurement Type Term Accession Number	IDO:0000542
Study Assay Measurement Type Term Source REF	IDO
Study Assay Technology Type	data collection method
Study Assay Technology Type Term Accession Number	ERO:0001932
Study Assay Technology Type Term Source REF	ERO
Study Assay Technology Platform	""
Study Assay File Name	a_assay_Ceccarelli.txt
STUDY PROTOCOLS
Study Protocol Name	Description of DataTri fields	Information source types and compilation of triatomine species data	Data georeferencing process
Study Protocol Type	protocol	data collection method	data validation objective
Study Protocol Type Term Accession Number	OBI:0000272	ERO:0001932	ERO:0100094
Study Protocol Type Term Source REF	OBI	ERO	ERO
Study Protocol Description			
Study Protocol URI	""	""	""
Study Protocol Version			
Study Protocol Parameters Name	""	""	""
Study Protocol Parameters Name Term Accession Number	""	""	""
Study Protocol Parameters Name Term Source REF	""	""	""
Study Protocol Components Name	""	""	""
Study Protocol Components Type	""	""	""
Study Protocol Components Type Term Accession Number	""	""	""
Study Protocol Components Type Term Source REF	""	""	""
STUDY CONTACTS
Study Person Last Name	Ceccarelli	Balsalobre	Medone	Cano	Gurgel Gonçalves	Feliciangeli	Vezzani	Wisnivesky-Colli	Gorla	Marti	Rabinovich
Study Person First Name	Soledad	Agustín	Paula	María Eugenia	Rodrigo	Dora	Darío	Cristina	David E	Gerardo A	Jorge E
Study Person Mid Initials											
Study Person Email	soledad.ceccarelli@gmail.com	""	""	""	""	""	""	""	""	gmarti@cepave.edu.ar	""
Study Person Phone											
Study Person Fax											
Study Person Address											
Study Person Affiliation	Centro de Estudios Parasitológicos y de Vectores (CEPAVE-CCT-La Plata-CONICET-UNLP), La Plata, Buenos Aires 1900, Argentina	Centro de Estudios Parasitológicos y de Vectores (CEPAVE-CCT-La Plata-CONICET-UNLP), La Plata, Buenos Aires 1900, Argentina	Centro de Estudios Parasitológicos y de Vectores (CEPAVE-CCT-La Plata-CONICET-UNLP), La Plata, Buenos Aires 1900, Argentina	Centro de Estudios Parasitológicos y de Vectores (CEPAVE-CCT-La Plata-CONICET-UNLP), La Plata, Buenos Aires 1900, Argentina	Laboratório de Parasitologia Médica e Biologia de Vetores, Faculdade de Medicina, Universidade de Brasília, Distrito Federal 70040, Brasil	""	Instituto Multidisciplinario sobre Ecosistemas y Desarrollo Sustentable, Facultad de Ciencias Exactas, Universidad del Centro de la Provincia de Buenos Aires-CONICET, Tandil, Buenos Aires 7000, Argentina	Departamento de Ecología, Genética y Evolución, UBA, Capital Federal, Buenos Aires 1428EGA, Argentina	Instituto de Altos Estudios Espaciales Mario Gulich (CONAE_Universidad Nacional de Córdoba-CONICET), Falda de Cañete, Córdoba 5187, Argentina	Centro de Estudios Parasitológicos y de Vectores (CEPAVE-CCT-La Plata-CONICET-UNLP), La Plata, Buenos Aires 1900, Argentina	Centro de Estudios Parasitológicos y de Vectores (CEPAVE-CCT-La Plata-CONICET-UNLP), La Plata, Buenos Aires 1900, Argentina
Study Person Roles											
Study Person Roles Term Accession Number											
Study Person Roles Term Source REF											
Comment[Study Person ORCID]	0000-0002-9790-0157										
Comment[Funder]											
Comment[FundRef ID]											
Comment[Funder Term Source REF]											
Comment[Grant Identifier]											
