# Supplementary material for: DataTri, a database of American triatomine species occurrence
Source: Sci Data. 2018 Apr 24;5:180071. doi: 10.1038/sdata.2018.71 (PMC5914284; doi:10.1038/sdata.2018.71)
Supplement: Supplementary file 1 [file sdata201871-isa1.zip › s_study_Ceccarelli.txt]

Source Name	Material Type	Term Source REF	Term Accession Number	Characteristics[organism]	Term Source REF	Term Accession Number	Characteristics[geographical location]	Term Source REF	Term Accession Number	Protocol REF	Protocol REF	Sample Name	Factor Value[location]	Factor Value[habitat]	Factor Value[temporal range]
Data provided by Colleagues	data set	IAO	IAO:0000100	Triatominae	NCBITAXON		Argentina	GAZ	GAZ:00002928	Description of DataTri fields	Information source types and compilation of triatomine species data	Data provided by Colleagues_Argentina	Argentina	Domicile; Peridomicile; Sylvatic	1904/2017
Personal fieldwork	data set	IAO	IAO:0000100	Triatominae	NCBITAXON		Argentina	GAZ	GAZ:00002928	Description of DataTri fields	Information source types and compilation of triatomine species data	Personal fieldwork_Argentina	Argentina	Domicile; Peridomicile; Sylvatic	1904/2017
Public repositories	publication	IAO	IAO:0000311	Triatominae	NCBITAXON		Argentina	GAZ	GAZ:00002928	Description of DataTri fields	Information source types and compilation of triatomine species data	Public repositories_Argentina	Argentina	Domicile; Peridomicile; Sylvatic	1904/2017
Public repositories	publication	IAO	IAO:0000311	Triatominae	NCBITAXON		Belize	GAZ	GAZ:00002934	Description of DataTri fields	Information source types and compilation of triatomine species data	Public repositories_Belice	Belice	Domicile; Peridomicile; Sylvatic	1904/2017
Data provided by Colleagues	data set	IAO	IAO:0000100	Triatominae	NCBITAXON		Bolivia	GAZ	GAZ:00002511	Description of DataTri fields	Information source types and compilation of triatomine species data	Data provided by Colleagues_Bolivia	Bolivia	Domicile; Peridomicile; Sylvatic	1904/2017
Personal fieldwork	data set	IAO	IAO:0000100	Triatominae	NCBITAXON		Bolivia	GAZ	GAZ:00002511	Description of DataTri fields	Information source types and compilation of triatomine species data	Personal fieldwork_Bolivia	Bolivia	Domicile; Peridomicile; Sylvatic	1904/2017
Public repositories	publication	IAO	IAO:0000311	Triatominae	NCBITAXON		Bolivia	GAZ	GAZ:00002511	Description of DataTri fields	Information source types and compilation of triatomine species data	Public repositories_Bolivia	Bolivia	Domicile; Peridomicile; Sylvatic	1904/2017
Public repositories	publication	IAO	IAO:0000311	Triatominae	NCBITAXON		Brazil	GAZ	GAZ:00002828	Description of DataTri fields	Information source types and compilation of triatomine species data	Public repositories_Brazil	Brazil	Domicile; Peridomicile; Sylvatic	1904/2017
Public repositories	publication	IAO	IAO:0000311	Triatominae	NCBITAXON		Chile	GAZ	GAZ:00002825	Description of DataTri fields	Information source types and compilation of triatomine species data	Public repositories_Chile	Chile	Domicile; Peridomicile; Sylvatic	1904/2017
Public repositories	publication	IAO	IAO:0000311	Triatominae	NCBITAXON		Colombia	GAZ	GAZ:00002929	Description of DataTri fields	Information source types and compilation of triatomine species data	Public repositories_Colombia	Colombia	Domicile; Peridomicile; Sylvatic	1904/2017
Public repositories	publication	IAO	IAO:0000311	Triatominae	NCBITAXON		Costa Rica	GAZ	GAZ:00002901	Description of DataTri fields	Information source types and compilation of triatomine species data	Public repositories_Costa Rica	Costa Rica	Domicile; Peridomicile; Sylvatic	1904/2017
Public repositories	publication	IAO	IAO:0000311	Triatominae	NCBITAXON		Cuba	GAZ	GAZ:00003762	Description of DataTri fields	Information source types and compilation of triatomine species data	Public repositories_Cuba	Cuba	Domicile; Peridomicile; Sylvatic	1904/2017
Public repositories	publication	IAO	IAO:0000311	Triatominae	NCBITAXON		Ecuador	GAZ	GAZ:00002912	Description of DataTri fields	Information source types and compilation of triatomine species data	Public repositories_Ecuador	Ecuador	Domicile; Peridomicile; Sylvatic	1904/2017
Public repositories	publication	IAO	IAO:0000311	Triatominae	NCBITAXON		El Salvador	GAZ	GAZ:00002935	Description of DataTri fields	Information source types and compilation of triatomine species data	Public repositories_El Salvador	El Salvador	Domicile; Peridomicile; Sylvatic	1904/2017
Public repositories	publication	IAO	IAO:0000311	Triatominae	NCBITAXON		Guatemala	GAZ	GAZ:00002936	Description of DataTri fields	Information source types and compilation of triatomine species data	Public repositories_Guatemala	Guatemala	Domicile; Peridomicile; Sylvatic	1904/2017
Public repositories	publication	IAO	IAO:0000311	Triatominae	NCBITAXON		Guyana	GAZ	GAZ:00002522	Description of DataTri fields	Information source types and compilation of triatomine species data	Public repositories_Guyana	Guyana	Domicile; Peridomicile; Sylvatic	1904/2017
Public repositories	publication	IAO	IAO:0000311	Triatominae	NCBITAXON		Guyane	GAZ	GAZ:00002516	Description of DataTri fields	Information source types and compilation of triatomine species data	Public repositories_Guyana Francesa	Guyana Francesa	Domicile; Peridomicile; Sylvatic	1904/2017
Public repositories	publication	IAO	IAO:0000311	Triatominae	NCBITAXON		Honduras	GAZ	GAZ:00002894	Description of DataTri fields	Information source types and compilation of triatomine species data	Public repositories_Honduras	Honduras	Domicile; Peridomicile; Sylvatic	1904/2017
Public repositories	publication	IAO	IAO:0000311	Triatominae	NCBITAXON		Mexico	GAZ	GAZ:00002852	Description of DataTri fields	Information source types and compilation of triatomine species data	Public repositories_Mexico	Mexico	Domicile; Peridomicile; Sylvatic	1904/2017
Public repositories	publication	IAO	IAO:0000311	Triatominae	NCBITAXON		Nicaragua	GAZ	GAZ:00002978	Description of DataTri fields	Information source types and compilation of triatomine species data	Public repositories_Nicaragua	Nicaragua	Domicile; Peridomicile; Sylvatic	1904/2017
Public repositories	publication	IAO	IAO:0000311	Triatominae	NCBITAXON		Panama	GAZ	GAZ:00002892	Description of DataTri fields	Information source types and compilation of triatomine species data	Public repositories_Panama	Panama??	Domicile; Peridomicile; Sylvatic	1904/2017
Data provided by Colleagues	data set	IAO	IAO:0000100	Triatominae	NCBITAXON		Paraguay	GAZ	GAZ:00002933	Description of DataTri fields	Information source types and compilation of triatomine species data	Data provided by Colleagues_Paraguay	Paraguay	Domicile; Peridomicile; Sylvatic	1904/2017
Public repositories	publication	IAO	IAO:0000311	Triatominae	NCBITAXON		Paraguay	GAZ	GAZ:00002933	Description of DataTri fields	Information source types and compilation of triatomine species data	Public repositories_Paraguay	Paraguay	Domicile; Peridomicile; Sylvatic	1904/2017
Public repositories	publication	IAO	IAO:0000311	Triatominae	NCBITAXON		Peru	GAZ	GAZ:00002932	Description of DataTri fields	Information source types and compilation of triatomine species data	Public repositories_Peru	Peru	Domicile; Peridomicile; Sylvatic	1904/2017
Public repositories	publication	IAO	IAO:0000311	Triatominae	NCBITAXON		Suriname	GAZ	GAZ:00002525	Description of DataTri fields	Information source types and compilation of triatomine species data	Public repositories_Suriname	Suriname	Domicile; Peridomicile; Sylvatic	1904/2017
Public repositories	publication	IAO	IAO:0000311	Triatominae	NCBITAXON		Trinidad and Tobago	GAZ	GAZ:00003767	Description of DataTri fields	Information source types and compilation of triatomine species data	Public repositories_Trinidad y Tobago	Trinidad y Tobago	Domicile; Peridomicile; Sylvatic	1904/2017
Public repositories	publication	IAO	IAO:0000311	Triatominae	NCBITAXON		United States of America	GAZ	GAZ:00002459	Description of DataTri fields	Information source types and compilation of triatomine species data	Public repositories_United States of America	United States of America	Domicile; Peridomicile; Sylvatic	1904/2017
Public repositories	publication	IAO	IAO:0000311	Triatominae	NCBITAXON		Uruguay	GAZ	GAZ:00002930	Description of DataTri fields	Information source types and compilation of triatomine species data	Public repositories_Uruguay	Uruguay	Domicile; Peridomicile; Sylvatic	1904/2017
Data provided by Colleagues	data set	IAO	IAO:0000100	Triatominae	NCBITAXON		Venezuela	GAZ	GAZ:00002931	Description of DataTri fields	Information source types and compilation of triatomine species data	Data provided by Colleagues_Venezuela	Venezuela	Domicile; Peridomicile; Sylvatic	1904/2017
Public repositories	publication	IAO	IAO:0000311	Triatominae	NCBITAXON		Venezuela	GAZ	GAZ:00002931	Description of DataTri fields	Information source types and compilation of triatomine species data	Public repositories_Venezuela	Venezuela	Domicile; Peridomicile; Sylvatic	1904/2017
