# Supplementary material for: DataTri, a database of American triatomine species occurrence
Source: Sci Data. 2018 Apr 24;5:180071. doi: 10.1038/sdata.2018.71 (PMC5914284; doi:10.1038/sdata.2018.71)
Supplement: Supplementary file 1 [file sdata201871-isa1.zip › a_assay_Ceccarelli.txt]

Sample Name	Protocol REF	Assay Name	Raw Data File	Comment[Data Repository]	Comment[Data Record Accession]	Comment[Data Record URI]	Factor Value[location]	Factor Value[habitat]	Factor Value[temporal range]
Public repositories_Venezuela	Data georeferencing process	Public repositories_Venezuela	SciData-Data_Citation-Ceccarelli et al. 2018.xls	figshare	doi:10.6084/m9.figshare.c.3946936	https://dx.doi.org/10.6084/m9.figshare.c.3946936	Venezuela	Domicile; Peridomicile; Sylvatic	1904/2017
Public repositories_Brazil	Data georeferencing process	Public repositories_Brazil	SciData-Data_Citation-Ceccarelli et al. 2018.xls	figshare	doi:10.6084/m9.figshare.c.3946936	https://dx.doi.org/10.6084/m9.figshare.c.3946936	Brazil	Domicile; Peridomicile; Sylvatic	1904/2017
Public repositories_Colombia	Data georeferencing process	Public repositories_Colombia	SciData-Data_Citation-Ceccarelli et al. 2018.xls	figshare	doi:10.6084/m9.figshare.c.3946936	https://dx.doi.org/10.6084/m9.figshare.c.3946936	Colombia	Domicile; Peridomicile; Sylvatic	1904/2017
Public repositories_Mexico	Data georeferencing process	Public repositories_Mexico	SciData-Data_Citation-Ceccarelli et al. 2018.xls	figshare	doi:10.6084/m9.figshare.c.3946936	https://dx.doi.org/10.6084/m9.figshare.c.3946936	Mexico	Domicile; Peridomicile; Sylvatic	1904/2017
Public repositories_Peru	Data georeferencing process	Public repositories_Peru	SciData-Data_Citation-Ceccarelli et al. 2018.xls	figshare	doi:10.6084/m9.figshare.c.3946936	https://dx.doi.org/10.6084/m9.figshare.c.3946936	Peru	Domicile; Peridomicile; Sylvatic	1904/2017
Public repositories_Ecuador	Data georeferencing process	Public repositories_Ecuador	SciData-Data_Citation-Ceccarelli et al. 2018.xls	figshare	doi:10.6084/m9.figshare.c.3946936	https://dx.doi.org/10.6084/m9.figshare.c.3946936	Ecuador	Domicile; Peridomicile; Sylvatic	1904/2017
Public repositories_Guyana Francesa	Data georeferencing process	Public repositories_Guyana Francesa	SciData-Data_Citation-Ceccarelli et al. 2018.xls	figshare	doi:10.6084/m9.figshare.c.3946936	https://dx.doi.org/10.6084/m9.figshare.c.3946936	Guyana Francesa	Domicile; Peridomicile; Sylvatic	1904/2017
Public repositories_Panama	Data georeferencing process	Public repositories_Panama??	SciData-Data_Citation-Ceccarelli et al. 2018.xls	figshare	doi:10.6084/m9.figshare.c.3946936	https://dx.doi.org/10.6084/m9.figshare.c.3946936	Panama??	Domicile; Peridomicile; Sylvatic	1904/2017
Public repositories_Nicaragua	Data georeferencing process	Public repositories_Nicaragua	SciData-Data_Citation-Ceccarelli et al. 2018.xls	figshare	doi:10.6084/m9.figshare.c.3946936	https://dx.doi.org/10.6084/m9.figshare.c.3946936	Nicaragua	Domicile; Peridomicile; Sylvatic	1904/2017
Public repositories_Bolivia	Data georeferencing process	Public repositories_Bolivia	SciData-Data_Citation-Ceccarelli et al. 2018.xls	figshare	doi:10.6084/m9.figshare.c.3946936	https://dx.doi.org/10.6084/m9.figshare.c.3946936	Bolivia	Domicile; Peridomicile; Sylvatic	1904/2017
Public repositories_Suriname	Data georeferencing process	Public repositories_Suriname	SciData-Data_Citation-Ceccarelli et al. 2018.xls	figshare	doi:10.6084/m9.figshare.c.3946936	https://dx.doi.org/10.6084/m9.figshare.c.3946936	Suriname	Domicile; Peridomicile; Sylvatic	1904/2017
Public repositories_Trinidad y Tobago	Data georeferencing process	Public repositories_Trinidad y Tobago	SciData-Data_Citation-Ceccarelli et al. 2018.xls	figshare	doi:10.6084/m9.figshare.c.3946936	https://dx.doi.org/10.6084/m9.figshare.c.3946936	Trinidad y Tobago	Domicile; Peridomicile; Sylvatic	1904/2017
Public repositories_Chile	Data georeferencing process	Public repositories_Chile	SciData-Data_Citation-Ceccarelli et al. 2018.xls	figshare	doi:10.6084/m9.figshare.c.3946936	https://dx.doi.org/10.6084/m9.figshare.c.3946936	Chile	Domicile; Peridomicile; Sylvatic	1904/2017
Public repositories_Argentina	Data georeferencing process	Public repositories_Argentina	SciData-Data_Citation-Ceccarelli et al. 2018.xls	figshare	doi:10.6084/m9.figshare.c.3946936	https://dx.doi.org/10.6084/m9.figshare.c.3946936	Argentina	Domicile; Peridomicile; Sylvatic	1904/2017
Public repositories_Costa Rica	Data georeferencing process	Public repositories_Costa Rica	SciData-Data_Citation-Ceccarelli et al. 2018.xls	figshare	doi:10.6084/m9.figshare.c.3946936	https://dx.doi.org/10.6084/m9.figshare.c.3946936	Costa Rica	Domicile; Peridomicile; Sylvatic	1904/2017
Public repositories_Guyana	Data georeferencing process	Public repositories_Guyana	SciData-Data_Citation-Ceccarelli et al. 2018.xls	figshare	doi:10.6084/m9.figshare.c.3946936	https://dx.doi.org/10.6084/m9.figshare.c.3946936	Guyana	Domicile; Peridomicile; Sylvatic	1904/2017
Public repositories_Uruguay	Data georeferencing process	Public repositories_Uruguay	SciData-Data_Citation-Ceccarelli et al. 2018.xls	figshare	doi:10.6084/m9.figshare.c.3946936	https://dx.doi.org/10.6084/m9.figshare.c.3946936	Uruguay	Domicile; Peridomicile; Sylvatic	1904/2017
Public repositories_United States of America	Data georeferencing process	Public repositories_United States of America	SciData-Data_Citation-Ceccarelli et al. 2018.xls	figshare	doi:10.6084/m9.figshare.c.3946936	https://dx.doi.org/10.6084/m9.figshare.c.3946936	United States of America	Domicile; Peridomicile; Sylvatic	1904/2017
Public repositories_El Salvador	Data georeferencing process	Public repositories_El Salvador	SciData-Data_Citation-Ceccarelli et al. 2018.xls	figshare	doi:10.6084/m9.figshare.c.3946936	https://dx.doi.org/10.6084/m9.figshare.c.3946936	El Salvador	Domicile; Peridomicile; Sylvatic	1904/2017
Public repositories_Guatemala	Data georeferencing process	Public repositories_Guatemala	SciData-Data_Citation-Ceccarelli et al. 2018.xls	figshare	doi:10.6084/m9.figshare.c.3946936	https://dx.doi.org/10.6084/m9.figshare.c.3946936	Guatemala	Domicile; Peridomicile; Sylvatic	1904/2017
Public repositories_Honduras	Data georeferencing process	Public repositories_Honduras	SciData-Data_Citation-Ceccarelli et al. 2018.xls	figshare	doi:10.6084/m9.figshare.c.3946936	https://dx.doi.org/10.6084/m9.figshare.c.3946936	Honduras	Domicile; Peridomicile; Sylvatic	1904/2017
Public repositories_Cuba	Data georeferencing process	Public repositories_Cuba	SciData-Data_Citation-Ceccarelli et al. 2018.xls	figshare	doi:10.6084/m9.figshare.c.3946936	https://dx.doi.org/10.6084/m9.figshare.c.3946936	Cuba	Domicile; Peridomicile; Sylvatic	1904/2017
Public repositories_Belice	Data georeferencing process	Public repositories_Belice	SciData-Data_Citation-Ceccarelli et al. 2018.xls	figshare	doi:10.6084/m9.figshare.c.3946936	https://dx.doi.org/10.6084/m9.figshare.c.3946936	Belice	Domicile; Peridomicile; Sylvatic	1904/2017
Public repositories_Paraguay	Data georeferencing process	Public repositories_Paraguay	SciData-Data_Citation-Ceccarelli et al. 2018.xls	figshare	doi:10.6084/m9.figshare.c.3946936	https://dx.doi.org/10.6084/m9.figshare.c.3946936	Paraguay	Domicile; Peridomicile; Sylvatic	1904/2017
Data provided by Colleagues_Paraguay	Data georeferencing process	Data provided by Colleagues_Paraguay	SciData-Data_Citation-Ceccarelli et al. 2018.xls	figshare	doi:10.6084/m9.figshare.c.3946936	https://dx.doi.org/10.6084/m9.figshare.c.3946936	Paraguay	Domicile; Peridomicile; Sylvatic	1904/2017
Data provided by Colleagues_Venezuela	Data georeferencing process	Data provided by Colleagues_Venezuela	SciData-Data_Citation-Ceccarelli et al. 2018.xls	figshare	doi:10.6084/m9.figshare.c.3946936	https://dx.doi.org/10.6084/m9.figshare.c.3946936	Venezuela	Domicile; Peridomicile; Sylvatic	1904/2017
Data provided by Colleagues_Argentina	Data georeferencing process	Data provided by Colleagues_Argentina	SciData-Data_Citation-Ceccarelli et al. 2018.xls	figshare	doi:10.6084/m9.figshare.c.3946936	https://dx.doi.org/10.6084/m9.figshare.c.3946936	Argentina	Domicile; Peridomicile; Sylvatic	1904/2017
Data provided by Colleagues_Bolivia	Data georeferencing process	Data provided by Colleagues_Bolivia	SciData-Data_Citation-Ceccarelli et al. 2018.xls	figshare	doi:10.6084/m9.figshare.c.3946936	https://dx.doi.org/10.6084/m9.figshare.c.3946936	Bolivia	Domicile; Peridomicile; Sylvatic	1904/2017
Personal fieldwork_Argentina	Data georeferencing process	Personal fieldwork_Argentina	SciData-Data_Citation-Ceccarelli et al. 2018.xls	figshare	doi:10.6084/m9.figshare.c.3946936	https://dx.doi.org/10.6084/m9.figshare.c.3946936	Argentina	Domicile; Peridomicile; Sylvatic	1904/2017
Personal fieldwork_Bolivia	Data georeferencing process	Personal fieldwork_Bolivia	SciData-Data_Citation-Ceccarelli et al. 2018.xls	figshare	doi:10.6084/m9.figshare.c.3946936	https://dx.doi.org/10.6084/m9.figshare.c.3946936	Bolivia	Domicile; Peridomicile; Sylvatic	1904/2017
